# Supplementary material for: Derivation of a Freshwater Quality Benchmark and an Ecological Risk Assessment of Ferric Iron in China
Source: Toxics. 2025 Jun 4;13(6):475. doi: 10.3390/toxics13060475 (PMC12197261; doi:10.3390/toxics13060475)
Supplement: Supplementary file 1 [file toxics-13-00475-s001.zip]

Archive with 1 entries (1 files):
- toxics-3603898-supplementary.pdf
